# Supplementary material for: Loss Limits as a Predictor of Future Gambling Behavior
Source: J Gambl Stud. 2025 Nov 18;42(1):61–75. doi: 10.1007/s10899-025-10446-3 (PMC13009014; doi:10.1007/s10899-025-10446-3)
Supplement: Supplementary file 1 — Supplementary file1 (TXT 31.5 KB) [file 10899_2025_10446_MOESM1_ESM.txt]

clear all
use "NR1_week_new.dta", clear // use "NR1_week_upd1.dta", clear OPPDATERT DEN 2 JULI 2024

sort id year week

egen id_i = tag(id)
egen id_y = tag(id year)

sum id
sum id_i if id_i == 1

/*
tab year
tab year if id_i == 1
tab year fem, row
tab year fem if id_i == 1, row

tab fem
tab fem if id_i == 1

sum age  if id_i == 1, d
bys fem: sum age  if id_i == 1
ttest age if id_i == 1, by(fem)

esize twosample age if id_i == 1, by(fem)

xtset id
xtsum id
xttab fem
xtsum age
bys fem: xtsum age


*/

// RYDDING 
/*
sum omsetning, d
sum omsetning if omsetning < 0.25, d
//browse if omsetning < 0.25
note: det er 14 773 observasjoner uten omsetning
egen id_temp = tag(id) if omsetning == 0
tab fem if omsetning == 0
tab fem if omsetning == 0 & id_temp == 1
sum age if omsetning == 0 & id_temp == 1, d
drop id_temp

note: det er ingen gevinst når omsetning er 0
sum antallspill if omsetning == 0 
note: antall spill varierer mellom 1 til 142 når omsetning er 0. 
note: dette kan ikke stemme (man kan ikke spille spill uten å bruke penger)
*/

drop if omsetning == 0 // DROP IF EXPENDITURE IS 0
note: 14 773 cases with 0 expenditure

/*
sum antallspill if antallspill == 0
//browse if antallspill == 0
egen id_temp = tag(id) if antallspill == 0
tab fem if id_temp  == 1
sum  age if id_temp  == 1
*/

drop if antallspill == 0 // DROP IF NUMBER OF GAMES IS 0
note: 10 cases with 0 number of games

// SOME DESCRIPTIVES

sum omsetning, d
bys fem: sum omsetning, d 
sum antallspill, d
bys fem: sum antallspill, d
/* 	FINS PÅ RAD 114
gen netto = gevinst - omsetning
sum netto, d
bys fem: sum netto, d
*/

sort id year week
drop id_i
egen id_i = tag(id)
sum id_i
sum id_i if id_i == 1

sum age if id_i == 1
bys fem: sum age if id_i == 1

// TESTING FOR GENDER DIFFERENCE IN AGE
ttest age if id_i == 1, by(fem)
esize twosample age if id_i == 1, by(fem)
tab fem if id_i == 1
tab fem

sort id year week

// NUMBER OF OBSERVATIONS PER PERSON
by id: egen nobs = count(id)
note: hensikten med denne variabelen er å identifisere hvor mange ganger id har spilt i observasjonstiden.

/////////////////
// DEFINITIONS //
/////////////////

// CATEGORIZING AGE
recode age (18/29 = 0) (30/39 = 1) (40/49 = 2) (50/59 = 3) (60/69 = 4) (70/max = 5), gen(agecat)
label define agecat 0 "18-29 yrs" 1 "30-39 yrs" 2 "40-49 yrs" 3 "50-59 yrs" 4 "60-69 yrs" 5 "70 yrs and older", replace
label values agecat agecat
label var agecat "Age"

/* TESTING THE CATEGORIZING VARIABLE
table agecat if id_i == 1, stat(min age) stat(max age)
tab agecat
tab agecat if id_i == 1
*/
																	
************************
**** CATEGORIZING YEAR *

recode year (2021 = 0) (2022 = 1) (2023 = 2), gen(altyear)
label define altyear 0 "2021" 1 "2022" 2 "2023", replace
label values altyear altyear
label var altyear "Year"

*tab year altyear

// NY RISIKOVARIABEL
tab risikokategori
tab risikokategori, nolab

gen risk_new = 0 if risikokategori == "Ingen risiko"
replace risk_new = 1 if risikokategori == "Lav risiko"
replace risk_new = 2 if risikokategori == "Middels risiko"
replace risk_new = 3 if risikokategori == "Høy risiko"

label define risk 0 "Ingen risiko" 1 "Lav risiko" 2 "Middels risiko" 3 "Høy risiko", replace
label values risk_new risk
label var risk_new "Risiko nivå"

tab risk_new risikokategori

recode risk_new (0/1 = 0) (2/3 = 1), gen(risk_dik)
label define risk_dik 0 "No-to-low risk" 1 "moderate-to-high risk", replace
label values risk_dik risk_dik
label var risk_dik "Risk of problem gambling"

tab risikokategori risk_dik

// tab risk_new risk_dik

**************************************************
**** CALCUATING THE HIGHEST RISK LEVEL IN A YEAR *
gsort id year -risk_new

egen tag_risiko = tag(id year) // Setter tag på den observasjon som var høyeste risikospillerkategori i et år.
gen risiko_i_y = .
by id year: replace risiko_i_y = risk_new[1]
label values risiko_i_y risk

gen risiko_dik_i_y = .
by id year: replace risiko_dik_i_y = risk_dik[1]
label values risiko_dik_i_y risk_dik

/*
tab risk_new risikokategori
*/

// CALCULATING BEHAVIORAL AND GAMMBLING VARIABLES
by id year: egen omsetning_i_y = sum(omsetning)
by id year: egen gevinst_i_y = sum(gevinst)
by id year: egen antallspill_i_y = sum(antallspill)

by id: egen omsetning_i = sum(omsetning)
by id: egen gevinst_i = sum(gevinst)
by id: egen antallspill_i = sum(antallspill)

gen netto = gevinst - omsetning
gen netto_i_y = gevinst_i_y - omsetning_i_y
gen netto_i = gevinst_i - omsetning_i
//format netto netto_i_y netto_i %20.5gc

/*
sum netto, d
bys fem: sum netto, d
*/
/*
// RISIKO SE LINJE NEDENFOR

tab risk_new if year != 2021
bys year: tab risk_new if year != 2021

tab risk_new if fem == 1 & year != 2021
bys year: tab risk_new if fem == 1 & year != 2021

tab risk_new if fem == 0 & year != 2021
bys year: tab risk_new if fem == 0 & year != 2021
*/

// TAPSGRENSER
/*
sum spillegrense, d 
tab spillegrense, mis

sum spillegrense if fem == 1, d 
tab spillegrense if fem == 1, mis
sum spillegrense if fem == 0, d 
tab spillegrense if fem == 0, mis

bys year: sum spillegrense, d
bys year: sum spillegrense if fem == 1, d
bys year: sum spillegrense if fem == 0, d
bys year: tab spillegrense if fem == 1, mis
bys year: tab spillegrense if fem == 0, mis
*/

// CALCULATING LOSS LIMITS
gen tapsgrense = spillegrense
replace tapsgrense = 5000 if missing(spillegrense) & year == 2023 // DEFAULT LOSS LIMIT IS 5 000 NOK IF THE CUSTOMER HAS NOT SET OWN LOSS LIMIT IN 2023
replace tapsgrense = 5000 if missing(spillegrense) & year == 2022 // DEFAULT LOSS LIMIT IS 5 000 NOK IF THE CUSTOMER HAS NOT SET OWN LOSS LIMIT IN 2022
replace tapsgrense = 1500000 if missing(spillegrense) & year == 2021  // DEFAULT LOSS LIMIT IS 1 500 000 NOK IF THE CUSTOMER HAS NOT SET OWN LOSS LIMIT IN 2021
format tapsgrense %12.1f
sort tapsgrense
sum tapsgrense, d

recode tapsgrense (0/5000 = 0) (5001/12000 = 1) (12001/20000 = 2) (20001/50000 = 3) (50001/max = 4), gen(cattapsgrense) // 4.juli endret fra (12000/19999 = 2) (20000/49999 = 3) (20001/max = 4)
label define cattapsgrense 0 "0.5-5 000" 1 "5 001-12 000 NOK" 2 "12 001-20 000 NOK" 3 "20 001-50 000 NOK" 4 "50,001 or more", replace
label values cattapsgrense cattapsgrense
label var cattapsgrense "Loss limit"

table cattapsgrense if id_i == 1, stat(min spillegrense) stat(max spillegrense)
tab cattapsgrense

gen dtapsgrense = .
replace dtapsgrense = 1 if !missing(spillegrense)
replace dtapsgrense = 0 if missing(spillegrense)

label define dtapsgrense 0 "Did not set own losslimit" 1 "Set loss limit", replace
label values dtapsgrense dtapsgrense
label var dtapsgrense "Loss dik"

sort id year dtapsgrense

gen tapsgrense2 = spillegrense
recode tapsgrense2 (. = 0) (0.5/5000 = 1) (5001/12000 = 2) (12001/20000 = 3) (20001/50000 = 4) (50001/max = 5), gen(cattapsgrense2) // Gammel (. = 0) (0.5/4999 = 1) (5000/11999 = 2) (12000/19999 = 3) (20000/49999 = 4) (50000/max = 5)
label define cattapsgrense2 0 "Did not set own loss limit" 1 "0.5-5 000" 2 "5 001-12 000" 3 "12 001-20 000" 4 "20 001-50 000" 5 "50 001 or more", replace
label values cattapsgrense2 cattapsgrense2
label var cattapsgrense2 "Loss limit"
tab cattapsgrense2
table cattapsgrense2 /*if id_i == 1*/ , stat(min spillegrense) stat(max spillegrense)

tab cattapsgrense2 cattapsgrense, mis

**************************************************
**** NEW - REVIEWERS COMMENTS 16. SEPTEMBER 2025 *

********************************************
**** INFORMATION ABOUT LOSS LIMITS IN 2021 *

tab nyspillegrenser if year == 2021

sum nyspillegrense if year == 2021, d

sort id nyspillegrense

by id: egen temp = count(nyspillegrense) if year == 2021 // COUNTING THE NUMBER OF CHANGES (NEW) LOSS LIMITS SET BY CUSTOMER IN 2021

tab temp if year == 2021

tab temp if id_i == 1 & year == 2021
di 179775 - 163378 // THERE ARE 179 775 OBSERVATIONS IN 2021 WHEREAS 163 378 HAS NOT CHANGED THEIR LOSS LIMITS AND 16 397 CHANGD THEIR LOSS LIMITS ONCE OR MORE.
di 16397 / 179775 // ~9.1% OF THE POPULATION IN 2021 CHANGED THEIR LOSS LIMITS

sum id if year == 2021 & id_i == 1 // SUMMEN PÅ TAPSGRENSER

tab temp if year == 2021 & id_i == 1 & temp !=0 // BARE DE SOM HAR ENDRET SINE TAPSGRENSER I 2021
sum temp if year == 2021 & id_i == 1 & temp !=0, d // BARE DE SOM HAR ENDRET SINE TAPSGRENSER I 2021

tab nyspillegrense if year == 2021 & temp !=0 //tabulat på summen av alle tapsgrenser
tab nyspillegrense if year == 2021 & temp !=0 //summen av alle tapsgrenser

sum nyspillegrense if year == 2021 & temp !=0, d // gjennomsnitt på summen av endring

drop temp

****

save "temp.dta", replace
/*
// DESCRIPTIVES

// SPILLATFERD
foreach x of varlist omsetning antallspill netto  {
set dp comma
sum `x', d
table fem, stat(n `x') stat(min `x') stat(max `x') stat(mean `x') stat(sd `x') stat(median `x') stat(p25 `x') stat(p75 `x') nformat(%11.2fc)
table agecat, stat(n `x') stat(min `x') stat(max `x') stat(mean `x') stat(sd `x') stat(median `x') stat(p25 `x') stat(p75 `x') nformat(%11.2fc)
}

foreach x of varlist omsetning antallspill netto  {
set dp comma
sum `x' if fem == 0
table agecat if fem == 0, stat(n `x') stat(min `x') stat(max `x') stat(mean `x') stat(sd `x') stat(median `x') stat(p25 `x') stat(p75 `x') nformat(%11.2fc)
}

foreach x of varlist omsetning antallspill netto  {
set dp comma
sum `x' if fem == 1
table agecat if fem == 1, stat(n `x') stat(min `x') stat(max `x') stat(mean `x') stat(sd `x') stat(median `x') stat(p25 `x') stat(p75 `x') nformat(%11.2fc)
}

// TAPSGRENSER
foreach x of varlist spillegrense {
set dp comma
sum `x'
table year, stat(n `x') stat(min `x') stat(max `x') stat(mean `x') stat(sd `x') stat(median `x') stat(p25 `x') stat(p75 `x') nformat(%11.2fc)
table agecat, stat(n `x') stat(min `x') stat(max `x') stat(mean `x') stat(sd `x') stat(median `x') stat(p25 `x') stat(p75 `x') nformat(%11.2fc)
}

//MEN
foreach x of varlist spillegrense {
set dp comma
sum `x' if fem == 0
table year if fem == 0, stat(n `x') stat(min `x') stat(max `x') stat(mean `x') stat(sd `x') stat(median `x') stat(p25 `x') stat(p75 `x') nformat(%11.2fc)
table agecat if fem == 0 & year == 2021, stat(n `x') stat(min `x') stat(max `x') stat(mean `x') stat(sd `x') stat(median `x') stat(p25 `x') stat(p75 `x') nformat(%11.2fc)
table agecat if fem == 0 & year == 2022, stat(n `x') stat(min `x') stat(max `x') stat(mean `x') stat(sd `x') stat(median `x') stat(p25 `x') stat(p75 `x') nformat(%11.2fc)
table agecat if fem == 0 & year == 2023, stat(n `x') stat(min `x') stat(max `x') stat(mean `x') stat(sd `x') stat(median `x') stat(p25 `x') stat(p75 `x') nformat(%11.2fc)
}

//WOMEN
foreach x of varlist spillegrense {
set dp comma
sum `x' if fem == 1
table year if fem == 1, stat(n `x') stat(min `x') stat(max `x') stat(mean `x') stat(sd `x') stat(median `x') stat(p25 `x') stat(p75 `x') nformat(%11.2fc)
table agecat if fem == 1 & year == 2021, stat(n `x') stat(min `x') stat(max `x') stat(mean `x') stat(sd `x') stat(median `x') stat(p25 `x') stat(p75 `x') nformat(%11.2fc)
table agecat if fem == 1 & year == 2022, stat(n `x') stat(min `x') stat(max `x') stat(mean `x') stat(sd `x') stat(median `x') stat(p25 `x') stat(p75 `x') nformat(%11.2fc)
table agecat if fem == 1 & year == 2023, stat(n `x') stat(min `x') stat(max `x') stat(mean `x') stat(sd `x') stat(median `x') stat(p25 `x') stat(p75 `x') nformat(%11.2fc)
}

// TAPSGRENSER
tab dtapsgrense, mis
bys year: tab dtapsgrense, mis
bys fem: tab dtapsgrense, mis

bys year agecat: tab dtapsgrense if fem == 0
bys year agecat: tab dtapsgrense if fem == 1

// RISIKONIVÅ
tab risk_new if year != 2021
bys year: tab risk_new if year != 2021

bys year agecat: tab risk_new if year != 2021

tab risk_new if fem == 0 & year != 2021
bys year: tab risk_new if fem == 0 & year != 2021

bys year agecat: tab risk_new if fem == 0 & year != 2021
bys year agecat: tab risk_new if fem == 1 & year != 2021

bys year agecat: tab risk_new if year != 2021
*/

clear all
use "temp.dta", clear

sort id date

// CREATING THREE DATASETS TO WIDE WHERE THE FIRST DATASET INCLUDES LOSS LIMITS IN 2021 AND OTHER EXPLANATORY VARIABLES.

by id: egen sum_id_y = sum(id_y) // SUMMARIZING THE NUMBER OF YEARS PLAYED
*tab sum_id_y if id_i == 1

keep if sum_id_y >= 2           // KEEPING IF THE CUSTOMER HAS PLAYED 2 OR MORE YEARS (CUSTOMERS WHO PLAYED 1 YEAR ARE DELETED)
sort id date

bys id: egen temp = sum(year) if id_y == 1 // CUSTOMERS WHO HAVE NOT GAMBLED IN 2021 ARE DELETED (REFERENCE YEAR)
sort id temp
by id: replace temp = temp[1] if missing(temp)
note: observasjoner som har verdien 4045 inneholder årene 2022 og 2023 og skal slettes.
drop if temp == 4045 // DELETING CUSTOMERS WHO GAMBLED IN 2022 AND 2023 (DOES NOT INCLUDE THE REFERENCE YEAR)
drop temp

keep if year == 2021
gsort id -date

gen tapsgrense2021 = .
bys id: replace tapsgrense2021 = cattapsgrense2[1]
label values tapsgrense2021 cattapsgrense2

gen risiko = .
gsort id -risk_new
bys id: replace risiko = risk_new[1]
label values risiko risk
*drop id_i
*/

sort id date
keep id year tapsgrense2021 fem age omsetning_i_y antallspill_i_y netto_i_y risiko
egen id_i = tag(id)
keep if id_i == 1

rename (omsetning_i_y antallspill_i_y netto_i_y risiko) (omsetning2021 antallspill2021 netto2021 risiko2021)

sum age
tab fem
bys fem: sum age

sort id //date
save "2021_data.dta", replace

use "temp.dta", clear
// TIL WIDE DATA
by id: egen sum_id_y = sum(id_y) // SUMMERER SAMMEN HVOR MANGE ÅR MAN HAR SPILT 
*tab sum_id_y if id_i == 1

keep if sum_id_y >= 2           // DERSOM MAN SPILT 2 ELLER FLERE ÅR HOLDES MAN
sort id date

bys id: egen temp = sum(year) if id_y == 1 // PERSONER SOM IKKE HAR SPILT I 2021 SKAL SLETTES
sort id temp
by id: replace temp = temp[1] if missing(temp)
note: observasjoner som har verdien 4045 inneholder årene 2022 og 2023 og skal slettes.
drop if temp == 4045
drop temp

keep if year == 2022
gsort id -date

gen tapsgrense2022 = .
bys id: replace tapsgrense2022 = cattapsgrense2[1]
label values tapsgrense2022 cattapsgrense2

gen risiko = .
gsort id -risk_new
bys id: replace risiko = risk_new[1]
label values risiko risk
*drop id_i
*/

sort id date
keep id year tapsgrense2022 fem age omsetning_i_y antallspill_i_y netto_i_y risiko
egen id_i = tag(id)
keep if id_i == 1
*/
rename (omsetning_i_y antallspill_i_y netto_i_y risiko) (omsetning2022 antallspill2022 netto2022 risiko2022)

sum age
tab fem
bys fem: sum age

save "2022_data.dta", replace

use "temp.dta", clear
// TIL WIDE DATA
by id: egen sum_id_y = sum(id_y) // SUMMERER SAMMEN HVOR MANGE ÅR MAN HAR SPILT 
*tab sum_id_y if id_i == 1

keep if sum_id_y >= 2           // DERSOM MAN SPILT 2 ELLER FLERE ÅR HOLDES MAN
sort id date

bys id: egen temp = sum(year) if id_y == 1 // PERSONER SOM IKKE HAR SPILT I 2021 SKAL SLETTES
sort id temp
by id: replace temp = temp[1] if missing(temp)
note: observasjoner som har verdien 4045 inneholder årene 2022 og 2023 og skal slettes.
drop if temp == 4045
drop temp

keep if year == 2023
gsort id -date

gen tapsgrense2023 = .
bys id: replace tapsgrense2023 = cattapsgrense2[1]
label values tapsgrense2023 cattapsgrense2

gen risiko = .
gsort id -risk_new
bys id: replace risiko = risk_new[1]
label values risiko risk
*drop id_i
*/

sort id date
keep id year tapsgrense2023 fem age omsetning_i_y antallspill_i_y netto_i_y risiko
egen id_i = tag(id)
keep if id_i == 1
*/
rename (omsetning_i_y antallspill_i_y netto_i_y risiko) (omsetning2023 antallspill2023 netto2023 risiko2023)

sum age
tab fem
bys fem: sum age

save "2023_data.dta", replace

// MERGING 2022 AND 2023 DATA WITH 2021

use "2021_data.dta", clear
merge 1:1 id using "2022_data.dta", gen(_merge2)
merge 1:1 id using "2023_data.dta", gen(_merge3)

order id fem age omsetning2021 omsetning2022 omsetning2023 antallspill2021 antallspill2022 antallspill2023 netto2021 netto2022 netto2023 tapsgrense2021 tapsgrense2022 tapsgrense2023 risiko2021 risiko2022 risiko2023 _merge2 _merge3
drop id_i year _merge*

sum omsetning2021
sum omsetning2022
sum omsetning2023

sum id if !missing(omsetning2021) & !missing(omsetning2022)
sum id if !missing(omsetning2021) & !missing(omsetning2023)
sum id if !missing(omsetning2021) & !missing(omsetning2022) & !missing(omsetning2023)

tab tapsgrense2021
tab tapsgrense2022
tab tapsgrense2023

tab tapsgrense2021 tapsgrense2023

tab risiko2021
tab risiko2022
tab risiko2023

*tab risk_dik2022
*tab risk_dik2023 // DENNE ER FEIL!

*drop risk_dik2023
label define risk_dik 0 "No-to-low risk" 1 "Moderate-to-high risk" , replace

recode risiko2021 (0/1 = 0) (2/3 = 1), gen(risk_dik2021)
label values risk_dik2021 risk_dik
label var risk_dik2021 "Risk of problem gambling 2021"

recode risiko2022 (0/1 = 0) (2/3 = 1), gen(risk_dik2022)
label values risk_dik2022 risk_dik
label var risk_dik2022 "Risk of problem gambling 2022"

recode risiko2023 (0/1 = 0) (2/3 = 1), gen(risk_dik2023)
label values risk_dik2023 risk_dik
label var risk_dik2023 "Risk of problem gambling 2023"

tab risk_dik2021 risiko2021
tab risk_dik2022 risiko2022
tab risk_dik2023 risiko2023

/*
gen omsetning = (omsetning2022 + omsetning2023) / 2
gen netto = (netto2022 + netto2023) / 2
gen antallspill = (antallspill2022 + antallspill2023) / 2 
*/

gen tmp2022 = 1 if !missing(omsetning2022)
gen tmp2023 = 1 if !missing(omsetning2023)

gen both = tmp2022+tmp2023
tab both

drop tmp2022 tmp2023
 
set dp comma

sum age if both == 2
tab fem if both == 2
bys fem: sum age if both == 2

sort id 

ttest age, by(fem)
esize twosample age, by(fem)

// NY 1. November 2024

sum age if !missing(omsetning2022)
bys fem: sum age if !missing(omsetning2022)

sum age if !missing(omsetning2023)
bys fem: sum age if !missing(omsetning2023)


tab fem if !missing(omsetning2022)
tab fem if !missing(omsetning2023)

ttest age if !missing(omsetning2022), by(fem)
esize twosample age if !missing(omsetning2022), by(fem)

ttest age if !missing(omsetning2023), by(fem)
esize twosample age if !missing(omsetning2023), by(fem)

// rename(tapsgrense_2021 tapsgrense_2022 tapsgrense_2023) (tapgrense2021 tapsgrense2022 tapsgrense2023)
/*
**** 2022 *
table tapsgrense2021, stat(n omsetning2022) stat(min omsetning2022) stat(max omsetning2022) stat(mean omsetning2022) stat(sd omsetning2022) stat(median omsetning2022) stat(p25 omsetning2022) stat(p75 omsetning2022) nformat(%11.1f)
*/

**** 2023 *
table tapsgrense2021, stat(n omsetning2023) stat(min omsetning2023) stat(max omsetning2023) stat(mean omsetning2023) stat(sd omsetning2023) stat(median omsetning2023) stat(p25 omsetning2023) stat(p75 omsetning2023) nformat(%11.1f)

// OMSETNING

label define kjonn 0 "Men" 1 "Women", replace
label values fem kjonn
tab fem

/*
// 2022
reg omsetning2022 i.tapsgrense2021##i.fem c.age, vce(r) cformat(%3.1fc)
est store m0
margins tapsgrense2021#fem
margins tapsgrense2021#fem, pwcompare mcompare(bonferroni)
margins tapsgrense2021#fem
marginsplot, ///
title("A linear regression model predicting expenditure in 2022 by spending limit in 2021 and sex with 95%CIs.", margin(medium) size(3.5)) ///
ytitle("Expenditure (in NOK)", size(3)) ///
ylab(, labsize(2.5)) ///
xtitle("Spending limit (in NOK)", size(3)) ///
xlab(, /*alt*/ labsize(2.5)) ///
legend(size(2.5))  ///
note("{it:Note}. Controlling for age." "CI = Confidence interval.")
graph display, ysize(12.0 cm) xsize(23.0 cm)
graph save expenditure2022, replace
graph export expenditure2022.png, width(7500) replace

// 2023
reg omsetning2023 i.tapsgrense2021##i.fem c.age, vce(r) cformat(%3.1fc)
//est store m0
margins tapsgrense2021#fem
margins tapsgrense2021#fem, pwcompare mcompare(bonferroni)
margins tapsgrense2021#fem
marginsplot, ///
title("A linear regression model predicting expenditure in 2023 by spending limit in 2021 and sex with 95%CIs.", margin(medium) size(3.5)) ///
ytitle("Expenditure (in NOK)", size(3)) ///
ylab(, labsize(2.5)) ///
xtitle("Spending limit (in NOK)", size(3)) ///
xlab(, /*alt*/ labsize(2.5)) ///
legend(size(2.5))  ///
note("{it:Note}. Controlling for age." "CI = Confidence interval.")
graph display, ysize(12.0 cm) xsize(23.0 cm)
graph save expenditure2023, replace
graph export expenditure2023.png, width(7500) replace
*/
*******************************************
**** NEW 15 SEPT 2025: REVIEWERS COMMENTS *
*******************************************

reg omsetning2023 i.tapsgrense2021##i.fem c.age c.omsetning2021, vce(r) cformat(%3.1fc)
margins tapsgrense2021#fem
margins tapsgrense2021#fem, pwcompare mcompare(bonferroni)
margins tapsgrense2021#fem
marginsplot, ///
title("A linear regression model predicting expenditure in 2023 by loss limit in 2021 and sex with 95%CIs.", margin(medium) size(3.5)) ///
ytitle("Expenditure (in NOK)", size(3)) ///
ylab(, labsize(2.5)) ///
xtitle("Loss limit (in NOK)", size(3)) ///
xlab(, /*alt*/ labsize(2.5)) ///
legend(size(2.5))  ///
note("{it:Note}. Controlling for age and expenditure in 2021." "CI = Confidence interval.")
graph display, ysize(12.0 cm) xsize(23.0 cm)
graph save expenditure2023new, replace
graph export expenditure2023new.png, width(7500) replace

// NETTO TAP
table tapsgrense2021, stat(n netto2022) stat(min netto2022) stat(max netto2022) stat(mean netto2022) stat(sd netto2022) stat(median netto2022) stat(p25 netto2022) stat(p75 netto2022) nformat(%11.1f)
table tapsgrense2021, stat(n netto2023) stat(min netto2023) stat(max netto2023) stat(mean netto2023) stat(sd netto2023) stat(median netto2023) stat(p25 netto2023) stat(p75 netto2023) nformat(%11.1f)

mean netto2022, over(tapsgrense2021) cformat(%3.1f)
mean netto2023, over(tapsgrense2021) cformat(%3.1f)
/*
//2022

reg netto2022 i.tapsgrense2021##i.fem c.age, vce(r) cformat(%3.1fc)
margins tapsgrense2021#fem
margins tapsgrense2021#fem, pwcompare mcompare(bonferroni)
margins tapsgrense2021#fem

marginsplot, ///
title("A linear regression model predicting net-winnings in 2022 by spending limit in 2021 and sex with 95%CIs.", margin(medium) size(3.5)) ///
ytitle("Expenditure (in NOK)", size(3)) ///
ylab(, labsize(2.5)) ///
xtitle("Spending limit (in NOK)", size(3)) ///
xlab(, /*alt*/ labsize(2.5)) ///
legend(size(2.5))  ///
note("{it:Note}. Controlling for age." "CI = Confidence interval.")
graph display, ysize(12.0 cm) xsize(23.0 cm)
graph save netwinnings2022, replace
graph export netwinnings2022.png, width(7500) replace

//2023
reg netto2023 i.tapsgrense2021##i.fem c.age, vce(r) cformat(%3.1fc)
margins tapsgrense2021#fem
margins tapsgrense2021#fem, pwcompare mcompare(bonferroni)
margins tapsgrense2021#fem
marginsplot, ///
title("A linear regression model predicting net-winnings in 2023 by spending limit in 2021 and sex with 95%CIs.", margin(medium) size(3.5)) ///
ytitle("Expenditure (in NOK)", size(3)) ///
ylab(, labsize(2.5)) ///
xtitle("Spending limit (in NOK)", size(3)) ///
xlab(, /*alt*/ labsize(2.5)) ///
legend(size(2.5))  ///
note("{it:Note}. Controlling for age." "CI = Confidence interval.")
graph display, ysize(12.0 cm) xsize(23.0 cm)
graph save netwinnings2023, replace
graph export netwinnings2023.png, width(7500) replace
*/

*******************************************
**** NEW 15 SEPT 2025: REVIEWERS COMMENTS *
*******************************************

reg netto2023 i.tapsgrense2021##i.fem c.age c.netto2021, vce(r) cformat(%3.1fc)
margins tapsgrense2021#fem
margins tapsgrense2021#fem, pwcompare mcompare(bonferroni)
margins tapsgrense2021#fem
marginsplot, ///
title("A linear regression model predicting net winnings in 2023 by loss limit in 2021 and sex with 95%CIs.", margin(medium) size(3.5)) ///
ytitle("Net winnings (in NOK)", size(3)) ///
ylab(, labsize(2.5)) ///
xtitle("Loss limit (in NOK)", size(3)) ///
xlab(, /*alt*/ labsize(2.5)) ///
legend(size(2.5))  ///
note("{it:Note}. Controlling for age and net winnings in 2021." "CI = Confidence interval.")
graph display, ysize(12.0 cm) xsize(23.0 cm)
graph save netwinnings2023new, replace
graph export netwinnings2023new.png, width(7500) replace

// ANTALLSPILL
table tapsgrense2021, stat(n netto2022) stat(min antallspill2022) stat(max antallspill2022) stat(mean antallspill2022) stat(sd antallspill2022) stat(median antallspill2022) stat(p25 antallspill2022) stat(p75 antallspill2022) nformat(%3.1f)
table tapsgrense2021, stat(n netto2023) stat(min antallspill2023) stat(max antallspill2023) stat(mean antallspill2023) stat(sd antallspill2023) stat(median antallspill2023) stat(p25 antallspill2023) stat(p75 antallspill2023) nformat(%3.1f)
/*
lrtest . m0
// 2022
tpoisson antalls~2022 i.tapsgrense2021##i.fem c.age, vce(r)
margins tapsgrense2021#fem
margins tapsgrense2021#fem, pwcompare mcompare(bonferroni)
margins tapsgrense2021#fem
marginsplot, ///
title("A zero-truncated poisson model predicting number of bets made in 2022 by spending limit " "in 2021 and sex with 95%CIs.", margin(medium) size(3.5) bexpand justification(left)) ///
ytitle("Number of bets made", size(3)) ///
ylab(, labsize(2.5)) ///
xtitle("Spending limit (in NOK)", size(3)) ///
xlab(, /*alt*/ labsize(2.5)) ///
legend(size(2.5))  ///
note("{it:Note}. Controlling for age." "CI = Confidence interval.")
graph display, ysize(12.0 cm) xsize(23.0 cm)
graph save ztp2022, replace
graph export ztp2022.png, width(7500) replace

// 2023
tpoisson antalls~2023 i.tapsgrense2021##i.fem c.age, vce(r)
margins tapsgrense2021#fem
margins tapsgrense2021#fem, pwcompare mcompare(bonferroni)
margins tapsgrense2021#fem
marginsplot, ///
title("A zero-truncated poisson model predicting number of bets made in 2023 by spending limit " "in 2021 and sex with 95%CIs.", margin(medium) size(3.5) bexpand justification(left)) ///
ytitle("Number of bets made", size(3)) ///
ylab(, labsize(2.5)) ///
xtitle("Spending limit (in NOK)", size(3)) ///
xlab(, /*alt*/ labsize(2.5)) ///
legend(size(2.5))  ///
note("{it:Note}. Controlling for age." "CI = Confidence interval.")
graph display, ysize(12.0 cm) xsize(23.0 cm)
graph save ztp2023, replace
graph export ztp2023.png, width(7500) replace
*/

***************************************
**** NEW 15092025: REVIEWERS COMMENTS *
***************************************

tpoisson antalls~2023 i.tapsgrense2021##i.fem c.age c.omsetning2021 c.antallspill2021, vce(r)
margins tapsgrense2021#fem
margins tapsgrense2021#fem, pwcompare mcompare(bonferroni)
margins tapsgrense2021#fem
marginsplot, ///
title("A zero-truncated poisson model predicting number of bets placed in 2023 by loss limit " "in 2021 and sex with 95%CIs.", margin(medium) size(3.5) bexpand justification(left)) ///
ytitle("Number of bets placed", size(3)) ///
ylab(0(250)1000, labsize(2.5)) ///
xtitle("Spending limit (in NOK)", size(3)) ///
xlab(, /*alt*/ labsize(2.5)) ///
legend(size(2.5))  ///
note("{it:Note}. Controlling for age and number of bets placed in 2021." "CI = Confidence interval.")
graph display, ysize(12.0 cm) xsize(23.0 cm)
graph save ztp2023new, replace
graph export ztp2023new.png, width(7500) replace


// PROBLEMSPILLING
//tab tapsgrense2021 risiko2022
//tab tapsgrense2021 risiko2022, row col

tab tapsgrense2021 risk_dik2022
tab tapsgrense2021 risk_dik2022, row col

//tab tapsgrense2021 risiko2023
//tab tapsgrense2021 risiko2023, row col

tab tapsgrense2021 risk_dik2023
tab tapsgrense2021 risk_dik2023, row col
/*
// 2022
logistic risk_dik2022 ib0.tapsgrense2021##i.fem c.age, vce(r)
margins tapsgrense2021#fem
margins tapsgrense2021#fem, pwcompare mcompare(bonferroni)
margins tapsgrense2021#fem
marginsplot, ///
title("Proportion of moderate-to-high risk gamblers in 2022 by spending limit in 2021 and sex with 95%CIs.", margin(medium) size(3.5) bexpand justification(left)) ///
ytitle("Proportion", size(3)) ///
ylab(, labsize(2.5)) ///
xtitle("Spending limit (in NOK)", size(3)) ///
xlab(, /*alt*/ labsize(2.5)) ///
legend(size(2.5))  ///
note("{it:Note}. Controlling for age." "CI = Confidence interval.")
graph display, ysize(12.0 cm) xsize(23.0 cm)
graph save log2022, replace
graph export log2022.png, width(7500) replace

// 2023
logistic risk_dik2023 ib0.tapsgrense2021##i.fem c.age, vce(r)
margins tapsgrense2021#fem
margins tapsgrense2021#fem, pwcompare mcompare(bonferroni)
margins tapsgrense2021#fem
marginsplot, ///
title("Proportion of moderate-to-high risk gamblers in 2023 by spending limit in 2021 and sex with 95%CIs.", margin(medium) size(3.5) bexpand justification(left)) ///
ytitle("Proportion", size(3)) ///
ylab(, labsize(2.5)) ///
xtitle("Spending limit (in NOK)", size(3)) ///
xlab(, /*alt*/ labsize(2.5)) ///
legend(size(2.5))  ///
note("{it:Note}. Controlling for age." "CI = Confidence interval.")
graph display, ysize(12.0 cm) xsize(23.0 cm)
graph save log2023, replace
graph export log2023.png, width(7500) replace
*/

***************************************
**** NEW 15092025: REVIEWERS COMMENTS *
***************************************

logistic risk_dik2023 ib0.tapsgrense2021##i.fem i.risk_dik2021 , vce(r)
margins tapsgrense2021#fem
margins tapsgrense2021#fem, pwcompare mcompare(bonferroni)
margins tapsgrense2021#fem
marginsplot, ///
title("Proportion of moderate-to-high risk gamblers in 2023 by loss limit in 2021 and sex with 95%CIs.", margin(medium) size(3.5) bexpand justification(left)) ///
ytitle("Proportion", size(3)) ///
ylab(, labsize(2.5)) ///
xtitle("Loss limit (in NOK)", size(3)) ///
xlab(, /*alt*/ labsize(2.5)) ///
legend(size(2.5))  ///
note("{it:Note}. Controlling for age and risk level (no-to-low risk or moderate-to-high risk of gambling problem) in 2021." "CI = Confidence interval.")
graph display, ysize(12.0 cm) xsize(23.0 cm)
graph save log2023new, replace
graph export log2023new.png, width(7500) replace

/*
, predict(outcome(0))
marginsplot, name("noloss")
margins tapsgrense2021#fem, predict(outcome(1))
marginsplot, name("low")
margins tapsgrense2021#fem, predict(outcome(2))
marginsplot, name("medium")
margins tapsgrense2021#fem, predict(outcome(3))
marginsplot, name("mediumhigh")
margins tapsgrense2021#fem, predict(outcome(4))
marginsplot, name("high")
margins tapsgrense2021#fem, predict(outcome(5))
marginsplot, name("extreme")
graph combine Noloss low medium mediumhigh high extreme

graph drop noloss low medium mediumhigh high extreme
*/

***********************
**** NY 16. september *
***********************

clear all
use "temp.dta", clear

sort id date

drop if year == 2022

keep if id_y == 1

drop *_i_y date week spillegrenser nyspillegrenser risikokategori id_i agecat altyear risk_new tag_risiko netto tapsgrense dtapsgrense tapsgrense2

reshape wide omsetning gevinst antallspill risk_dik cattapsgrense cattapsgrense2 age, i(id) j(year)

reg omsetning2023 i.cattapsgrense2021
margins cattapsgrense2021

gen temp = 0 if missing(omsetning2023) & !missing(omsetning2021)
replace temp = 1 if !missing(omsetning2023) & !missing(omsetning2021)

tab temp
sum omsetning2021

logistic temp i.cattapsgrense22021##i.fem c.age2021
margins cattapsgrense22021#fem
marginsplot, ///
title("A binomial logistic regression model predicting participation in horse betting in 2023 by sex and loss limit" "in 2021 with 95%CIs.", margin(medium) size(3.5) bexpand justification(left)) ///
ytitle("Probability to gamble in 2023", size(3)) ///
ylab(0(0.2)1, labsize(2.5)) ///
xtitle("Loss limit (NOK) in 2021", size(3)) ///
xlab(, labsize(2.5)) ///
legend(size(2.5))  ///
note("{it:Note}. Controlling for age in 2021. Default loss limit when the customer did not set own loss limit was 5 000 NOK." "CI = Confidence interval.")
graph display, ysize(12.0 cm) xsize(23.0 cm)
graph save p2gamble, replace
graph export p2gamble.png, width(7500) replace
